# Supplementary material for: Differential impact of smoking on mortality and kidney transplantation among adult Men and Women undergoing dialysis
Source: BMC Nephrol. 2016 Jul 26;17:95. doi: 10.1186/s12882-016-0311-x (PMC4960807; doi:10.1186/s12882-016-0311-x)
Supplement: Additional file 5: Figure S4a-c. — Age-specific transplantation rates for Coronary disease, Peripheral Arterial Disease and Stroke for Women by smoking status. P–value for differences between smokers and non-smokers **P < 0.01, *P < 0.05. (ZIP 582 kb) [file 12882_2016_311_MOESM5_ESM.zip]

Archive with 3 entries (3 files):
- FigureS4/Supplementary eFig 4aR3.tiff
- FigureS4/Supplementary eFig 4bR3.tiff
- FigureS4/Supplementary eFig 4cR3.tiff
